# Supplementary material for: A disulfidptosis-related lncRNA prognostic model to predict survival and response to immunotherapy in lung adenocarcinoma
Source: Front Pharmacol. 2023 Sep 25;14:1254119. doi: 10.3389/fphar.2023.1254119 (PMC10563764; doi:10.3389/fphar.2023.1254119)
Supplement: Supplementary file 1 [file Table1.XLSX]

## Sheet: Sheet1
Supplementary Table S1. Disulfidptosis-related lncRNAs
LncRNA	Disulfidptosis-related gene	cor	pvalue	Regulation
AC132872.2	NDUFA11	0.467459	1.01165e-30	postive
AC011815.1	NUBPL	0.486558	1.68543e-33	postive
AL365181.2	SLC7A11	0.414245	7.59903e-24	postive
AL035661.1	DSTN	0.558979	8.69012e-46	postive
LINC01936	MYH10	0.455349	4.76541e-29	postive
AC116407.2	NDUFA11	0.40705	5.24913e-23	postive
WARS2-AS1	CD2AP	0.431399	6.24937e-26	postive
AC087741.1	NDUFA11	0.411955	1.41285e-23	postive
AC092295.2	ACTN4	0.443202	1.95111e-27	postive
AC009065.4	NDUFA11	0.508233	7.14461e-37	postive
AC020558.2	NDUFA11	0.404527	1.02253e-22	postive
AL132800.1	NUBPL	0.475909	6.27211e-32	postive
PTOV1-AS2	NDUFA11	0.509131	5.1158e-37	postive
HLX-AS1	MYH10	0.437376	1.09855e-26	postive
AL158166.1	CD2AP	0.409801	2.52148e-23	postive
C9orf163	NDUFA11	0.453917	7.44095e-29	postive
AC015922.2	NCKAP1	0.40356	1.3183e-22	postive
AC015922.2	NDUFS1	0.418015	2.70878e-24	postive
AC133552.5	NDUFA11	0.403344	1.39491e-22	postive
AP001189.3	TLN1	0.48634	1.81746e-33	postive
AP001189.3	MYH10	0.424395	4.58682e-25	postive
STARD7-AS1	NCKAP1	0.405012	8.99949e-23	postive
AL450326.1	TLN1	0.448806	3.58614e-28	postive
AL450326.1	IQGAP1	0.406625	5.87582e-23	postive
AC106037.3	CD2AP	0.402906	1.56465e-22	postive
PTPRN2-AS1	TLN1	0.412297	1.2882e-23	postive
CAHM	NDUFA11	0.448666	3.74222e-28	postive
NORAD	IQGAP1	0.503004	4.89594e-36	postive
NORAD	CD2AP	0.473506	1.39406e-31	postive
NORAD	NCKAP1	0.504122	3.2533e-36	postive
LYRM4-AS1	LRPPRC	0.461686	6.47001e-30	postive
SNHG11	NDUFA11	0.40739	4.79711e-23	postive
AC137695.3	RPN1	0.497665	3.37714e-35	postive
AC084125.2	NDUFA11	0.422199	8.48917e-25	postive
KTN1-AS1	LRPPRC	0.477788	3.344e-32	postive
AL078581.2	IQGAP1	0.408817	3.2804e-23	postive
AL078581.2	CD2AP	0.411415	1.63422e-23	postive
AC012073.1	LRPPRC	0.512956	1.2203e-37	postive
AL365181.3	SLC7A11	0.486655	1.62962e-33	postive
AC104472.4	RPN1	0.412856	1.10749e-23	postive
AC003086.1	LRPPRC	0.421787	9.52444e-25	postive
CACTIN-AS1	NDUFA11	0.439572	5.74996e-27	postive
AP006621.4	NDUFA11	0.404953	9.14146e-23	postive
PAXIP1-AS2	IQGAP1	0.4511	1.7758e-28	postive
AL590666.2	SLC7A11	0.447474	5.37839e-28	postive
AL590666.2	NDUFS1	0.401464	2.2795e-22	postive
LMNTD2-AS1	NDUFA11	0.411739	1.49762e-23	postive
SNHG12	NDUFA11	0.492351	2.23276e-34	postive
LINC01506	MYL6	0.414176	7.7426e-24	postive
AL606489.1	CD2AP	0.424681	4.23301e-25	postive
AL606489.1	NCKAP1	0.423636	5.67749e-25	postive
TBX5-AS1	MYH10	0.478252	2.86139e-32	postive
AP003419.3	NDUFA11	0.404449	1.04386e-22	postive
AC008608.2	NDUFA11	0.455255	4.9073e-29	postive
AC092757.2	CD2AP	0.420018	1.55744e-24	postive
LINC01063	RPN1	0.448782	3.61227e-28	postive
AC021037.1	NCKAP1	0.446491	7.24625e-28	postive
TMEM147-AS1	NDUFA11	0.409489	2.74054e-23	postive
KMT2E-AS1	NDUFA11	0.550661	3.20877e-44	postive
AC004551.1	CD2AP	0.405792	7.3244e-23	postive
AC112220.2	FLNB	0.42882	1.30885e-25	postive
AC112220.2	IQGAP1	0.417535	3.09099e-24	postive
AC112220.2	NCKAP1	0.426615	2.45129e-25	postive
ENTPD3-AS1	OXSM	0.464398	2.71807e-30	postive
MANCR	FLNB	0.405144	8.69166e-23	postive
AC087071.2	CD2AP	0.400755	2.7417e-22	postive
AC074212.1	NDUFA11	0.435887	1.69923e-26	postive
SNHG10	NDUFA11	0.411225	1.7201e-23	postive
NRSN2-AS1	DSTN	0.425113	3.74769e-25	postive
AC009948.2	CD2AP	0.418484	2.37994e-24	postive
AL513165.1	TLN1	0.406993	5.32915e-23	postive
AC008760.1	NDUFA11	0.416454	4.15805e-24	postive
AC093297.2	CD2AP	0.41262	1.18072e-23	postive
Z68871.1	CD2AP	0.415207	5.84778e-24	postive
AC091057.1	LRPPRC	0.438791	7.24132e-27	postive
AL606834.1	NCKAP1	0.414673	6.76404e-24	postive
AL513320.1	NDUFA11	0.475216	7.90132e-32	postive
AC234917.3	LRPPRC	0.458368	1.85012e-29	postive
AL928654.2	NDUFA11	0.410295	2.20833e-23	postive
LINC01352	MYH10	0.444159	1.46428e-27	postive
AC006033.2	TLN1	0.406712	5.74183e-23	postive
GAS5	OXSM	0.462995	4.26199e-30	postive
AL355353.1	NDUFA11	0.408901	3.20722e-23	postive
AC090559.1	TLN1	0.463842	3.24887e-30	postive
AL136295.2	NDUFA11	0.434843	2.30428e-26	postive
AC093673.1	ACTB	0.51863	1.40695e-38	postive
AC005387.1	NDUFA11	0.533109	4.70503e-41	postive
LINP1	SLC7A11	0.440142	4.85563e-27	postive
AC027601.1	NDUFA11	0.484891	2.99423e-33	postive
LINC01089	NDUFA11	0.48277	6.1908e-33	postive
AC011462.5	IQGAP1	0.454778	5.69296e-29	postive
AL390719.2	NDUFA11	0.464652	2.50475e-30	postive
RNASEH1-AS1	LRPPRC	0.433145	3.77355e-26	postive
MIR762HG	NDUFA11	0.41873	2.224e-24	postive
AC004943.2	NUBPL	0.417597	3.03844e-24	postive
AC015912.3	NDUFA11	0.442018	2.78002e-27	postive
AC087289.2	NDUFA11	0.487909	1.05561e-33	postive
ALMS1-IT1	LRPPRC	0.411964	1.40968e-23	postive
AC092718.4	SLC3A2	0.42562	3.24831e-25	postive
AC006566.1	CD2AP	0.428072	1.62022e-25	postive
AC012615.1	NDUFA11	0.525492	9.76873e-40	postive
ARRDC1-AS1	NDUFA11	0.463928	3.16088e-30	postive
HCG11	MYH10	0.411614	1.54887e-23	postive
OIP5-AS1	IQGAP1	0.489533	5.99727e-34	postive
OIP5-AS1	CD2AP	0.454023	7.19961e-29	postive
OIP5-AS1	NCKAP1	0.459183	1.43105e-29	postive
OIP5-AS1	NDUFS1	0.450657	2.03502e-28	postive
LINC01269	SLC7A11	0.435238	2.05405e-26	postive
MIR4713HG	NDUFS1	0.407612	4.5222e-23	postive
AP001094.3	CD2AP	0.400851	2.67367e-22	postive
FGD5-AS1	IQGAP1	0.429881	9.66489e-26	postive
FGD5-AS1	NCKAP1	0.42556	3.30365e-25	postive
AC016773.1	NDUFA11	0.450647	2.04118e-28	postive
USP46-DT	NCKAP1	0.440391	4.51064e-27	postive
LINC00968	MYH10	0.412809	1.12192e-23	postive
AP003119.2	SLC3A2	0.415104	6.01359e-24	postive
LINC01960	GYS1	0.401491	2.26366e-22	postive
PP7080	NDUFA11	0.428469	1.44703e-25	postive
AL645939.5	FLNA	0.402266	1.84956e-22	postive
AC114730.3	NDUFA11	0.419301	1.89965e-24	postive
AC010331.1	NDUFA11	0.407666	4.45671e-23	postive
AC092171.4	NDUFA11	0.420102	1.52167e-24	postive
STK4-AS1	RPN1	0.428871	1.28992e-25	postive
EMSLR	LRPPRC	0.408424	3.64251e-23	postive
TNFRSF10A-AS1	IQGAP1	0.433662	3.24842e-26	postive
AL033527.2	NDUFA11	0.4345	2.54656e-26	postive
NALT1	NDUFA11	0.425554	3.30883e-25	postive
SNHG16	LRPPRC	0.536604	1.14e-41	postive
TRAM2-AS1	DSTN	0.429868	9.70001e-26	postive
AC011462.4	NDUFA11	0.410351	2.17535e-23	postive
AL139353.2	NUBPL	0.459009	1.51206e-29	postive
C10orf55	ACTB	0.432513	4.53155e-26	postive
HCG18	CD2AP	0.432967	3.97386e-26	postive
AC008764.6	NDUFA11	0.491347	3.17791e-34	postive
AC011498.6	NDUFA11	0.427196	2.07841e-25	postive
AC005670.3	IQGAP1	0.448106	4.43897e-28	postive
AC005670.3	CD2AP	0.423651	5.6539e-25	postive
MHENCR	NDUFA11	0.474773	9.15551e-32	postive
LINC01311	NDUFA11	0.464236	2.86313e-30	postive
AP001412.1	NDUFA11	0.459671	1.2267e-29	postive
LINC01023	NDUFA11	0.420205	1.47863e-24	postive
AC107027.3	CD2AP	0.407918	4.16787e-23	postive
